# Supplementary material for: Human–Elephant Conflict in Thailand over the Past Decade (2014–2023): Occurrence, Geographical Distribution, and Temporal Trends
Source: Animals (Basel). 2025 Apr 30;15(9):1304. doi: 10.3390/ani15091304 (PMC12071072; doi:10.3390/ani15091304)
Supplement: Supplementary file 1 [file animals-15-01304-s001.zip]

Archive with 1 entries (1 files):
- animals-3584924-supplementary.pdf
